# Supplementary material for: The Role of Aquaculture and Capture Fisheries in Meeting Food and Nutrition Security: Testing a Nutrition-Sensitive Pond Polyculture Intervention in Rural Zambia
Source: Foods. 2022 May 4;11(9):1334. doi: 10.3390/foods11091334 (PMC9102775; doi:10.3390/foods11091334)
Supplement: Supplementary file 1 [file foods-11-01334-s001.zip]

Archive with 1 entries (1 files):
- foods-1596334-supplementary.pdf
